# Supplementary material for: Assessing the Influence of Hyaluronan Dressing on Wound Healing on Split-Thickness Skin Graft Donor Sites Using a Three-Dimensional Scanner
Source: J Clin Med. 2024 Oct 27;13(21):6433. doi: 10.3390/jcm13216433 (PMC11546088; doi:10.3390/jcm13216433)
Supplement: Supplementary file 1 [file jcm-13-06433-s001.zip]

Archive with 2 entries (2 files):
- Content 1.pdf
- Content 2.pdf
